# Supplementary material for: Impact of Aggression on Bystanders: Quadratic Post‐Conflict Affiliation in Chimpanzees (Pan troglodytes)
Source: Am J Primatol. 2025 Jul 11;87(7):e70061. doi: 10.1002/ajp.70061 (PMC12246890; doi:10.1002/ajp.70061)
Supplement: Supplementary file 1 — AJP Raw data PC MC pairs. [file AJP-87-e70061-s005.xlsx]

## Sheet: Sheet1
Initiator of QPCA	Attracted pairs	Dispersed pairs	Neutral pairs
baraka	6	4	17
bonobo	4	2	20
charlotte	1	3	29
domi	4	0	28
gypso	0	6	23
joseph	2	2	23
julie	8	3	27
lobai	4	1	23
lukombè	6	5	9
micheline	5	0	23
nsaka	8	6	21
sangha	2	0	28
tumba	10	7	17
wamba	3	4	33
yumbi	9	5	9
