# Supplementary material for: Impact of Aggression on Bystanders: Quadratic Post‐Conflict Affiliation in Chimpanzees (Pan troglodytes)
Source: Am J Primatol. 2025 Jul 11;87(7):e70061. doi: 10.1002/ajp.70061 (PMC12246890; doi:10.1002/ajp.70061)
Supplement: Supplementary file 2 — AJP Raw data QPCA anxiety‐related behaviors. [file AJP-87-e70061-s002.xlsx]

## Sheet: Sheet1
initiator QPCA	Hourly frequency anxiety-related behaviors in MC	Hourly frequency anxiety-related behaviors in PRE	Hourly frequency anxiety-related behaviors in PC NO QPCA	Hourly frequency anxiety-related behaviors in PC YES QPCA
baraka	0.0720721	0.0740741	0.126984	0.0666667
bonobo	0.079096	0.147887	0.12766	0.238994
charlotte	0.0892857	0.183432	0.160494	0.275229
domi	0.0628931	0.112782	0.112676	0.11465
gypso	0.0748299	0.192982	0.125	0.108108
joseph	0.0243902	0.165939	0.264	0.183333
julie	0.0632184	0.276817	0.258065	0.232394
lobai	0.186441	0.165854	0.260274	0.191176
lukombé	0.0804598	0.115942	0.0909091	0.142857
micheline	0.0892857	0.0854701	0.0327869	0.179487
n'saka	0.0416667	0.0267857	0.0192308	0.0769231
sangha	0.132353	0.233161	0.241758	0.265487
tumba	0.111111	0.197279	0.104167	0.183908
wamba	0.166667	0.244156	0.176471	0.318966
yumbi	0.0990991	0.215686	0.176471	0.298851
