# Supplementary material for: Impact of Aggression on Bystanders: Quadratic Post‐Conflict Affiliation in Chimpanzees (Pan troglodytes)
Source: Am J Primatol. 2025 Jul 11;87(7):e70061. doi: 10.1002/ajp.70061 (PMC12246890; doi:10.1002/ajp.70061)
Supplement: Supplementary file 3 — AJP Raw data QPCA before after reconciliation triadic contacts. [file AJP-87-e70061-s001.xlsx]

## Sheet: Sheet1
initiator QPCA	QPCA before reconciliation	QPCA after reconciliation	QPCA before unsolicited triadic contacs towards aggressee	QPCA after unsolicited triadic contacs towards aggressee	QPCA before unsolicited triadic contacs towards aggressor	QPCA after unsolicited triadic contacs towards aggressor	QPCA before solicited triadic contacs with aggressee	QPCA after solicited triadic contacs with aggressee	QPCA before solicited triadic contacs with aggressor	QPCA after solicited triadic contacs with aggressor
baraka	3	3	6	0	5	1	5	1	6	0
bonobo	4	1	5	0	5	0	5	0	5	0
charlotte	4	0	3	1	4	0	4	0	4	0
domi	6	0	6	0	5	1	3	3	6	0
gypso	1	0	1	0	1	0	1	0	1	0
joseph	2	0	1	1	2	0	2	0	2	0
julie	11	0	11	0	10	1	9	2	8	3
lobai	5	1	4	2	6	0	6	0	6	0
lukombé	8	0	8	0	7	1	5	3	8	0
micheline	4	1	5	0	5	0	5	0	4	1
n'saka	8	1	9	0	8	1	6	3	9	0
sangha	3	1	3	1	3	1	4	0	3	1
tumba	8	2	6	4	8	2	10	0	10	0
wamba	4	1	5	0	4	1	5	0	5	0
yumbi	8	2	10	0	9	1	9	1	8	2
