# Supplementary material for: Impact of Aggression on Bystanders: Quadratic Post‐Conflict Affiliation in Chimpanzees (Pan troglodytes)
Source: Am J Primatol. 2025 Jul 11;87(7):e70061. doi: 10.1002/ajp.70061 (PMC12246890; doi:10.1002/ajp.70061)
Supplement: Supplementary file 4 — AJP Raw data QPCA sex rank. [file AJP-87-e70061-s003.xlsx]

## Sheet: Sheet1
Initiator QPCA	QPCA with higher ranking bystanders/number of higher ranking bystanders	QPCA with lower ranking bystanders/number of lower ranking bystanders	QPCA with males/number of males available	QPCA with females/number of females available
baraka	0.0675676	0	0.833333	0.125
bonobo	0.0210526	0.0210526	0.666667	0
charlotte	0.032967	0	0.666667	0
domi	0.0352941	0.0117647	0.666667	0.125
gypso	#VALUE!	#VALUE!	0.166667	0
joseph	0.0224719	0	0.111111	0.2
julie	0.0810811	0	1	0.5
lobai	0.0273973	0.0273973	0.6	0.222222
lukombé	0	0.133333	0.6	0.444444
micheline	0.0294118	0	0.833333	0
n'saka	#VALUE!	#VALUE!	0.4	0.666667
sangha	0.0196078	0	0.333333	0.125
tumba	0.0642202	0	0.6	0.777778
wamba	0.00840336	0.0168067	0.5	0.125
yumbi	0.016129	0.112903	1	0.555556
iniziatore	diff rango assoluta	num quadratiche diade
tu	3.844	3
ba	2.009	1
mi	3.3	1
lo	2.599	1
yu	1.978	1
tu	3.844
ch	4.065	3
jo	2.901	3
yu	3.519	2
jo	1.357	2
tu	4.472	3
yu	4.616	1
yu	0.144	1
yu	2.513	1
ba	4.522	3
lu	2.901
ju	0.628	2
bo	1.443	1
ju	0.094	2
ch	4.065
lu	2.901
wa	1.322	1
bo	1.544	2
do	3.519
ju	5.004	6
ch	4.065
ba	4.522
yu	4.522
ba	4.91	1
ba	3.366	1
bo	1.544
mi	3.688	1
wa	2.366	1
bo	1.357
ju	4.472
lu	5.004
ju	5.004
lo	0.92	1
lu	4.507	1
ju	0.094
do	3.907	1
wa	0.535	1
sa	4.119	1
yu	0.388	1
do	0.469	1
ju	5.004
lu	5.004
ju	0.628
yu	3.988	1
lo	1.52	1
lo	2.987	1
tu	3.844
tu	1.834	1
tu	4.472
tu	3.533	1
sa	2.963	1
do	1.006	1
lu	5.004
ju	2.103	1
mi	0.787	1
	rango inf/volte vede normaliz num indi inf
	0
	#REF!
	0
	#REF!
	0
	0
	#REF!
	#REF!
	0
	0
	0
	#REF!
	#REF!
iniziatore
bo	#REF!	#REF!
ch	#REF!	#REF!
do	#REF!	#REF!
lo	#REF!	#REF!
lu	#REF!	#REF!
ns	#REF!	#REF!
sa	#REF!	#REF!
tu	#REF!	#REF!
wa	#REF!	#REF!
yu	#REF!	#REF!
