# Supplementary material for: Impact of Aggression on Bystanders: Quadratic Post‐Conflict Affiliation in Chimpanzees (Pan troglodytes)
Source: Am J Primatol. 2025 Jul 11;87(7):e70061. doi: 10.1002/ajp.70061 (PMC12246890; doi:10.1002/ajp.70061)
Supplement: Supplementary file 5 — AJP Raw data QPCA subsequent aggression. [file AJP-87-e70061-s004.xlsx]

## Sheet: Sheet1
Initiator QPCA	YES QPCA-YES SUBSEQUENT AGGRESSION	NO QPCA-YES SUBSEQUENT AGGRESSION
baraka	0	0.0405405
bonobo	0	0.0421053
charlotte	0	0.0769231
domi	0	0.0470588
gypso	0	0.0470588
joseph	0	0.0337079
julie	0	0.045045
micheline	0	0.0294118
lobai	0	0.0410959
lukombé	0	0.0222222
sangha	0	0.0294118
wamba	0	0
tumba	0	0.0275229
yumbi	0	0.016129
n'saka	0	0.0210526
